# Supplementary material for: Comparison of predicted and measured axial length for ophthalmic lens design
Source: PLoS One. 2019 Jan 7;14(1):e0210387. doi: 10.1371/journal.pone.0210387 (PMC6322735; doi:10.1371/journal.pone.0210387)
Supplement: S1 File — (XLSX) [file pone.0210387.s001.xlsx]

## Sheet: Raw data
No	Sex	Age	EyeT	Eye	UCVA	CVA	Sph	Cyl	Ax	SE	K1	K2	Ave.K	Calculaed AL	Measured AL
	M (male)		1 = right eye	OD = right eye	Uncorrected	Corrected	Spherical power	Cylindrical power	Axis	Spherical equivalent	Keratometry	Keratometry	Keratometry	Al = axial length	Biometry
	F (female)		2 = left eye	OS = left eye	Visual acuity	Visual acuity					Flat corneal radius	Steep corneal radius	Average corneal radius
		Year	Eyes	Eyes	Decimal	Decimal	D (diopter)	D (diopter)	Degree	D (diopter)	mm	mm	mm	mm	mm
1	F	31	1	OD	0.1	1.2	-3.75	-1.5	94	-4.5	7.5	7.41	7.455	24.7385	24.19
			2	OS	0.1	1.2	-3.5	-1.25	91	-4.125	7.47	7.43	7.45	24.5731	24.03
2	M	44	1	OD	0.08	1.2	-2.75	-1.25	174	-3.375	7.78	7.61	7.695	25.0269	24.45
			2	OS	0.06	1.2	-4.5	-1	171	-5	7.79	7.55	7.67	25.6	25.05
3	F	24	1	OD	0.04	1.2	-4	-1.75	11	-4.875	8.01	7.64	7.825	26.0269	25.51
			2	OS	0.05	1.2	-3.5	-2.75	164	-4.875	8.08	7.59	7.835	26.0577	25.49
4	M	22	1	OD	0.01	1.2	-5	-1.25	8	-5.625	7.79	7.47	7.63	25.7269	25.84
			2	OS	0.01	1.2	-5.5	-2.25	2	-6.625	7.45	7.64	7.545	25.8654	25.99
5	F	25	1	OD	0.08	1.2	-2.5	-1.5	180	-3.25	8.12	7.7	7.91	25.6385	24.7
			2	OS	0.06	1.2	-3.25	-1.25	1	-3.875	7.99	7.63	7.81	25.5808	24.64
6	F	30	1	OD	0.08	1.2	-2.75	-0.75	162	-3.125	7.98	7.7	7.84	25.3731	24.52
			2	OS	0.08	1.2	-2.75	-0.5	4	-3	7.91	7.71	7.81	25.2308	24.46
7	F	25	1	OD	0.04	1.2	-5.75	-0.75	78	-6.125	7.79	7.68	7.735	26.25	25.16
			2	OS	0.04	1.2	-4	-1.75	149	-4.875	7.78	7.56	7.67	25.55	24.62
8	M	24	1	OD	0.08	1.2	-4	-0.25	33	-4.125	8.62	8.62	8.62	28.1731	27.18
			2	OS	0.08	1.2	-3			-3	8.5	8.5	8.5	27.3538	26.4
9	M	25	1	OD	0.01	0.8	-7.25	-4	178	-9.25	7.95	7.41	7.68	27.3308	26.47
			2	OS	0.01	0.7	-4.5	-4.5	3	-6.75	7.35	7.66	7.505	25.7923	25.54
10	M	24	1	OD	0.05	1	-3.5	-2.5	178	-4.75	8.63	8.07	8.35	27.5923	27.75
			2	OS	0.05	1	-4	-1.5	180	-4.75	8.11	8.31	8.21	27.1615	27.56
11	M	45	1	OD	0.05	1.2	-4.25	-0.25	97	-4.375	7.83	7.63	7.73	25.5346	25.57
			2	OS	0.05	1.5	-4.25	-0.25	91	-4.375	7.83	7.73	7.78	25.6885	25.68
12	M	32	1	OD	0.04	1	-5.25	-2.25	2	-6.375	7.82	7.42	7.62	25.9962	25.57
			2	OS	0.04	1	-5.25	-2.5	176	-6.5	7.83	7.41	7.62	26.0462	25.76
13	F	34	1	OD	0.04	1.5	-3.75	-0.5	179	-4	7.83	7.62	7.725	25.3692	25.42
			2	OS	0.05	1.5	-3.5	-0.75	152	-3.875	7.84	7.74	7.79	25.5192	25.89
14	F	37	1	OD	0.1	1.2	-3.75	-0.5	3	-4	7.9	7.77	7.835	25.7077	25.08
			2	OS	0.1	1.2	-4.25	-0.5	6	-4.5	7.97	7.81	7.89	26.0769	25.09
15	F	28	1	OD	0.04	1.5	-3.5	-1.5	168	-4.25	7.33	7.51	7.42	24.5308	24.72
			2	OS	0.03	1.5	-4.75	-1	22	-5.25	7.63	7.36	7.495	25.1615	25.09
16	F	31	1	OD	0.04	0.9	-7.25	-1.5	6	-8	7.79	7.53	7.66	26.7692	27.37
			2	OS	0.03	0.9	-8.5	-2.25	171	-9.625	7.9	7.56	7.73	27.6346	27.87
17	F	29	1	OD	0.05	1.2	-4.75	-1	22	-5.25	7.82	7.57	7.695	25.7769	25.13
			2	OS	0.05	1.2	-5.75			-5.75	7.78	7.69	7.735	26.1	25.29
18	F	45	1	OD	0.1	1	-1	-4.25	4	-3.125	7.76	7.14	7.45	24.1731	24.08
			2	OS	0.1	1	-1.75	-4	1	-3.75	7.76	7.16	7.46	24.4538	24.28
19	F	24	1	OD	0.05	1	-5.25	-0.75	4	-5.625	7.48	7.26	7.37	24.9269	24.97
			2	OS	0.05	1	-5.5	-1.25	178	-6.125	7.53	7.02	7.275	24.8346	25.11
20	M	21	1	OD	0.08	1.2	-3.5	-2.75	176	-4.875	8.01	7.49	7.75	25.7962	25.72
			2	OS	0.06	1	-3.5	-4.25	3	-5.625	8.08	7.38	7.73	26.0346	25.95
21	F	23	1	OD	0.1	1	-3.75	-0.25	39	-3.875	7.9	7.61	7.755	25.4115	24.67
			2	OS	0.1	1	-2.5	-0.5	164	-2.75	7.85	7.6	7.725	24.8692	24.29
22	F	22	1	OD	0.06	1	-3	-4.25	170	-5.125	7.89	7.24	7.565	25.3269	24.56
			2	OS	0.04	1	-3.75	-3	176	-5.25	7.83	7.22	7.525	25.2538	24.65
23	M	32	1	OD	0.06	1	-4	-1.25	4	-4.625	7.92	7.5	7.71	25.5731	25.55
			2	OS	0.06	1	-3	-1.25	171	-3.625	7.91	7.65	7.78	25.3885	24.96
24	F	32	1	OD	0.01	1.2	-5.25	-0.75	172	-5.625	7.69	7.56	7.625	25.7115	25.02
			2	OS	0.04	1	-4.25	-0.5	140	-4.5	7.69	7.59	7.64	25.3077	24.49
25	M	20	1	OD	0.05	1	-4.5	-1.75	176	-5.375	8.49	8.15	8.32	27.75	26.49
			2	OS	0.05	1	-4.25	-1.25	179	-4.875	8.48	8.23	8.355	27.6577	26.87
26	M	27	1	OD	0.04	1	-4.75	-1.5	9	-5.5	7.76	7.51	7.635	25.6923	25.72
			2	OS	0.08	1	-4.25	-1.25	169	-4.875	7.77	7.54	7.655	25.5038	25.41
27	M	21	1	OD	0.03	1	-5	-1	169	-5.5	8.03	7.87	7.95	26.6615	26.72
			2	OS	0.03	1	-4	-1.5	177	-4.75	8.1	7.88	7.99	26.4846	26.49
28	M	21	1	OD	0.04	1	-4.25	-1.25	177	-4.875	7.89	7.61	7.75	25.7962	25.55
			2	OS	0.03	1	-5.25	-1	164	-5.75	7.92	7.66	7.79	26.2692	25.87
29	M	23	1	OD	0.08	1	-2.75	-0.5	1	-3	8.31	8.1	8.205	26.4462	26.18
			2	OS	0.08	1	-2.25	-0.5	172	-2.5	8.26	7.97	8.115	25.9692	26.23
30	M	25	1	OD	0.1	1.5	-2.5	-0.75	154	-2.875	7.82	7.61	7.715	24.8885	25.26
			2	OS	0.1	1.5	-2	-1.25	15	-2.625	7.83	7.55	7.69	24.7115	25.15
31	M	27	1	OD	0.02	1	-8	-2	3	-9	7.58	7.32	7.45	26.5231	26.85
			2	OS	0.02	1	-8.75	-1.75	171	-9.625	7.58	7.43	7.505	26.9423	27.14
32	F	10	1	OD	0.3	0.9	-1.75			-1.75	7.71	7.66	7.685	24.3462	24.52
			2	OS	0.3	0.9	-1.75	-0.25	53	-1.875	7.71	7.66	7.685	24.3962	24.49
33	F	18	1	OD	0.02	0.7	-4.5	-1	21	-5	8.52	8.17	8.345	27.6769	26.91
			2	OS	0.2	0.8	-0.5	-1.75	172	-1.375	8.57	8.14	8.355	26.2577	25.21
34	F	14	1	OD	0.02	1	-8.75	-0.25	83	-8.875	7.4	7.37	7.385	26.2731	25.96
			2	OS	0.02	1	-8.75	-0.5	91	-9	7.36	7.36	7.36	26.2462	25.85
35	F	22	1	OD	0.02	1	-8.75	-0.5	48	-9	7.41	7.33	7.37	26.2769	25.36
			2	OS	0.02	0.3	-8	-0.25	87	-8.125	7.39	7.31	7.35	25.8654	25.16
36	M	9	1	OD	0.06	0.1	-11.5	-1.25	132	-12.125	7.24	7.14	7.19	26.9731	25.02
			2	OS	0.3	0.4	-2.75	-0.75	51	-3.125	7.38	7.29	7.335	23.8192	22.82
37	F	11	1	OD	0.6	1	0.25	-0.75	4	-0.125	7.94	7.8	7.87	24.2654	23.28
			2	OS	0.1	1	-2.25	-0.5	175	-2.5	8.09	7.94	8.015	25.6615	24.6
38	F	11	1	OD	1	1	0.25	-0.5	76	0	8.06	7.88	7.97	24.5231	23.94
			2	OS	0.3	1	-0.75	-0.25	77	-0.875	8.13	7.99	8.06	25.15	24.84
39	F	38	1	OD	0.06	1.2	-3.75	-0.75	178	-4.125	7.4	7.11	7.255	23.9731	24.18
			2	OS	0.06	1.2	-4.25	-0.75	20	-4.625	7.43	7.19	7.31	24.3423	24.8
40	F	9	1	OD	0.3	0.8	10	-1.75	180	9.125	7.9	7.42	7.66	19.9192	19.31
			2	OS	0.3	0.8	9.75	-1.75	2	8.875	7.88	7.38	7.63	19.9269	19.32
41	F	59	1	OD	0.4	0.8	2.75	-0.75	76	2.375	7.37	7.3	7.335	21.6192	21.67
			2	OS	0.3	0.7	2.25	-0.75	110	1.875	7.3	7.33	7.315	21.7577	21.52
42	F	51	1	OD	0.3	0.9	7.25	-3	86	5.75	7.42	6.99	7.205	19.8692	20.27
			2	OS	0.2	0.9	7.75	-3.25	83	6.125	7.51	7.01	7.26	19.8885	20.19
43	F	74	1		0.3	0.9	1.75	-0.5	115	1.5	7.66	7.58	7.62	22.8462	23.21
			2	OS	0.4	0.8	2	-1	110	1.5	7.61	7.61	7.61	22.8154	23.26
44	F	68	1	OD	0.2	0.8	1.5	-0.5	65	1.25	7.42	7.35	7.385	22.2231	21.69
			2	OS	0.2	0.8	1.75	-0.5	131	1.5	7.42	7.36	7.39	22.1385	21.5
45	F	42	1	OD	0.5	1	-1.5	-1.25	98	-2.125	7.61	7.53	7.57	24.1423	24.01
			2	OS	0.5	1	-1.75	-1.25	91	-2.375	7.55	7.55	7.55	24.1808	24.06
46	F	69	1	OD	0.6	0.8	1.25	-0.5	146	1	7.54	7.5	7.52	22.7385	23.07
			2	OS	0.6	0.8	1.25	-1	66	0.75	7.51	7.41	7.46	22.6538	23.04
47	F	42	1	OD	0.3	1	-1.25	-2	87	-2.25	7.96	7.71	7.835	25.0077	24.64
			2	OS	0.4	0.7	-1	-1.75	85	-1.875	7.86	7.68	7.77	24.6577	24.7
48	F	45	1	OD	0.02	0.7	-5.75	-1.5	61	-6.5	7.4	7.33	7.365	25.2615	25.57
			2	OS	0.02	0.7	-7	-0.75	88	-7.375	7.38	7.3	7.34	25.5346	25.4
49	F	60	1	OD	0.5	1	2	-0.5	54	1.75	7.5	7.3	7.4	22.0692	21.82
			2	OS	0.5	0.9	1.75			1.75	7.56	7.47	7.515	22.4231	21.86
50	M	43	1	OD	0.6	1	-0.5	-0.75	96	-0.875	8.07	7.99	8.03	25.0577	24.36
			2	OS	0.3	1	-1	-0.75	35	-1.375	8.21	7.79	8	25.1654	24.46
51	M	65	1	OD	0.5	1	3	-1.25	76	2.375	7.61	7.51	7.56	22.3115	22.3
			2	OS	0.5	1	3	-1.5	91	2.25	7.7	7.51	7.605	22.5	22.43
52	M	60	1	OD	0	0.7	-22.75	-1.75	17	-23.625	7.86	7.75	7.805	33.4654	32.28
			2	OS	0	0.7	-22.25	-1.75	150	-23.125	7.91	7.6	7.755	33.1115	32.44
53	M	58	1	OD	0.3	1	-1	-1	89	-1.5	7.99	7.9	7.945	25.0462	24.14
			2	OS	0.5	1	-0.75	-1	57	-1.25	7.92	7.89	7.905	24.8231	23.9
54	M	56	1	OD	0.5	0.9	0.5	-0.75	120	0.125	7.47	7.39	7.43	22.8115	23.52
			2	OS	0.7	0.9	0.5			0.5	7.39	7.34	7.365	22.4615	23.28
55	F	47	1	OD	0.2	0.8	3	-1	80	2.5	7.72	7.51	7.615	22.4308	22.5
			2	OS	0.2	0.8	2.75	-1	91	2.25	7.72	7.55	7.635	22.5923	22.37
56	F	63	1	OD	0.7	1	1.5	-1	66	1	7.32	7.12	7.22	21.8154	22.05
			2	OS	0.6	1	3	-0.5	82	2.75	7.36	7.18	7.27	21.2692	21.91
57	F	37	1	OD	0.04	1	-4	-0.75	174	-4.375	7.75	7.53	7.64	25.2577	24.93
			2	OS	0.05	1	-3.5	-0.25	170	-3.625	7.76	7.57	7.665	25.0346	24.87
58	M	61	1	OD	0.8	1	1	-1	109	0.5	7.88	7.88	7.88	24.0462	24.03
			2	OS	0.7	1	1.25	-1.25	89	0.625	7.82	7.82	7.82	23.8115	23.81
59	M	51	1	OD	0.02	1	-4	-1.5	95	-4.75	7.37	7.37	7.37	24.5769	24.68
			2	OS	0.02	1	-3.75	-0.75	70	-4.125	7.4	7.3	7.35	24.2654	24.21
60	M	61	1	OD	0.5	0.9	1.5	-0.25	93	1.375	7.99	7.89	7.94	23.8808	23.38
			2	OS	0.6	1	1.5	-0.5	101	1.25	8.01	7.85	7.93	23.9	23.47
61	M	64	1	OD	0.2	0.8	3.75	-1.25	95	3.125	7.69	7.54	7.615	22.1808	23.11
			2	OS	0.2	0.8	3.5	-1.25	94	2.875	7.76	7.57	7.665	22.4346	23.3
62	F	42	1	OD	0.1	1	-2.5	1.25	177	-1.875	7.79	7.59	7.69	24.4115	24.49
			2	OS	0.06	1	-5	-0.5	169	-5.25	7.72	7.57	7.645	25.6231	25.37
63	F	72	1	OD	0.4	1	1.75	-0.75	90	1.375	7.71	7.66	7.685	23.0962	23.36
			2	OS	0.3	0.9	1.5	-0.5	93	1.25	7.69	7.59	7.64	23.0077	23.38
64	F	60	1	OD	0.4	0.8	2.25	-0.75	107	1.875	8.04	8.01	8.025	23.9423	22.63
			2	OS	0.5	0.9	2.75	-1	178	2.25	8.09	7.98	8.035	23.8231	22.48
65	M	48	1	OD	0.04	1	-4.5	-0.75	42	-4.875	7.4	7.33	7.365	24.6115	24.11
			2	OS	0.04	1	-4.5	-0.25	158	-4.625	7.43	7.34	7.385	24.5731	24.04
66	F	41	1	OD	0.02	0.9	-7.75	-2	40	-8.75	7.79	7.51	7.65	27.0385	25.78
			2	OS	0.02	0.9	-8.25	-1.75	150	-9.125	7.86	7.63	7.745	27.4808	26.38
67	F	46	1	OD	0	0.8	-10.5	-1.5	35	-11.25	7.65	7.42	7.535	27.6846	27.85
			2	OS	0	0.8	-10.5	-1.75	9	-11.375	7.65	7.37	7.51	27.6577	27.8
68	F	58	1	OD	0.3	0.9	1.75	-0.25	20	1.625	7.47	7.31	7.39	22.0885	22.27
			2	OS	0.5	0.9	1.25	-0.25	158	1.125	7.43	7.24	7.335	22.1192	22.05
69	F	39	1	OD	0.04	1	-4.75	-0.5	97	-5	7.55	7.36	7.455	24.9385	24.28
			2	OS	0.04	1	-5	-0.5	31	-5.25	7.54	7.34	7.44	24.9923	24.31
70	F	42	1	OD	0.04	1	-4.25	-0.5	24	-4.5	7.91	7.69	7.8	25.8	24.91
			2	OS	0.04	1	-4	-0.5	121	-4.25	7.84	7.65	7.745	25.5308	24.92
71	F	41	1	OD	0.1	1	-3	-0.75	90	-3.375	8.04	7.97	8.005	25.9808	24.98
			2	OS	0.2	1	-2.25	-1	81	-2.75	8.06	7.98	8.02	25.7769	25.01
72	F	32	1	OD	0.06	1	-7	-0.5	13	-7.25	7.67	7.59	7.63	26.3769	26.14
			2	OS	0.06	1	-7.5	-0.5	159	-7.75	7.74	7.65	7.695	26.7769	26.36
73	F	8	1	OD	0.2	0.9	-1.75	-0.5	110	-2	7.57	7.48	7.525	23.9538	22.7
			2	OS	0.2	0.9	-1.5			-1.5	7.5	7.53	7.515	23.7231	22.61
74	F	6	1	OD	0.1	0.7	-4			-4	7.7	7.62	7.66	25.1692	23.43
			2	OS	0.1	0.7	-3.75	-0.25	68	-3.875	7.67	7.56	7.615	24.9808	23.39
75	F	12	1	OD	0.1	0.9	-1.5	-0.5	89	-1.75	7.49	7.34	7.415	23.5154	23.26
			2	OS	0.1	0.9	-1.75	-0.25	77	-1.875	7.46	7.39	7.425	23.5962	23.31
76	F	70	1	OD	0.4	1	2.75	-1	98	2.25	7.74	7.64	7.69	22.7615	21.94
			2	OS	0.4	1	3	-1.75	96	2.125	7.78	7.61	7.695	22.8269	21.91
77	F	26	1	OD	0	0.9	-10.5	-0.5	5	-10.75	8.1	7.77	7.935	28.7154	29.07
			2	OS	0	0.8	-11	-1	26	-11.5	8.07	7.91	7.99	29.1846	29.42
78	M	36	1	OD	0	1	-9.25	-2.5	172	-10.5	7.82	7.37	7.595	27.5692	28.15
			2	OS	0	1	-9.75	-3.75	4	-11.625	7.94	7.39	7.665	28.2346	28.54
79	M	44	1	OD	0.04	1	-4.25	-1	11	-4.75	7.85	7.56	7.705	25.6077	25.92
			2	OS	0.04	1	-4	-1.5	159	-4.75	7.82	7.48	7.65	25.4385	25.93
80	M	57	1	OD	0.5	1	2.5	-0.75	85	2.125	7.42	7.28	7.35	21.7654	22.36
			2	OS	0.5	1	2.75	-1	86	2.25	7.43	7.28	7.355	21.7308	22.44
81	M	46	1	OD	0.08	1	-3.25	-0.5	175	-3.5	7.59	7.38	7.485	24.4308	24.44
			2	OS	0.15	1	-2.75	-0.25	104	-2.875	7.59	7.44	7.515	24.2731	24.28
82	F	40	1	OD	0.4	1	-1	-0.75	111	-1.375	7.64	7.47	7.555	23.7962	23.74
			2	OS	0.4	1	-1	-0.5	80	-1.25	7.59	7.48	7.535	23.6846	23.64
83	M	70	1	OD	0.5	1	1.75	-1	100	1.25	7.46	7.34	7.4	22.2692	22.5
			2	OS	0.5	1	2	-1.25	105	1.375	7.42	7.37	7.395	22.2038	22.42
84	M	48	1	OD	0.3	0.9	-0.5	-1.75	83	-1.375	7.19	7.12	7.155	22.5654	22.54
			2	OS	0.2	0.8	-0.5	-2.25	93	-1.625	7.31	7.17	7.24	22.9269	22.78
85	F	42	1	OD	1	1	-0.5	-0.75	81	-0.875	7.85	7.8	7.825	24.4269	23.96
			2	OS	0.04	1	-6.5	-1	76	-7	7.93	7.85	7.89	27.0769	26.6
86	F	36	1	OD	0.06	1	-3.5	-1	175	-4	7.69	7.53	7.61	25.0154	25.18
			2	OS	0.06	1	-4.25	-0.75	179	-4.625	7.66	7.55	7.605	25.25	25.46
87	F	32	1	OD	0.02	1	-7.75	-2.75	173	-9.125	7.87	7.38	7.625	27.1115	26.07
			2	OS	0.02	1	-6.5	-2.25	180	-7.625	7.85	7.4	7.625	26.5115	26.63
88	M	17	1	OD	0.02	1	-9.25			-9.25	8.28	8.12	8.2	28.9308	27.86
			2	OS	0.02	1	-8.75	-0.75	25	-9.125	8.28	8.05	8.165	28.7731	27.81
89	F	40	1	OD	0.08	1	-3.25	-1	3	-3.75	8.06	7.77	7.915	25.8538	25.55
			2	OS	0.1	1	-2.25	-1.5	2	-3	7.99	7.7	7.845	25.3385	25.34
90	F	36	1	OD	0.2	1	-1.5	-0.75	170	-1.875	8.1	7.96	8.03	25.4577	25.07
			2	OS	0.15	1	-2.25	-0.25	19	-2.375	8.03	7.94	7.985	25.5192	25.2
91	M	40	1	OD	0.1	1	-3.25	-0.5	123	-3.5	7.92	7.86	7.89	25.6769	25.68
			2	OS	0.1	1	-3			-3	7.93	7.87	7.9	25.5077	25.57
92	F	52	1	OD	0.15	1	-1.5	-0.75	96	-1.875	7.68	7.58	7.63	24.2269	23.7
			2	OS	0.08	1	-2.25	-1	57	-2.75	7.66	7.53	7.595	24.4692	23.86
93	F	42	1	OD	0.3	1	-1.25	-2	87	-2.25	7.96	7.71	7.835	25.0077	24.64
			2	OS	0.4	1	-1	-1.75	85	-1.875	7.86	7.68	7.77	24.6577	24.7
94	M	51	1	OD	0.06	1	-3.25	-0.25	179	-3.375	7.72	7.53	7.625	24.8115	24.91
			2	OS	0.06	1	-3.5	-0.5	153	-3.75	7.69	7.51	7.6	24.8846	25.08
95	F	39	1	OD	0.02	1	-5	-0.5	19	-5.25	8.02	7.8	7.91	26.4385	24.78
			2	OS	0.04	1	-4.25	-0.75	155	-4.625	7.97	7.87	7.92	26.2192	24.54
96	F	62	1	OD	0.02	0.8	-6.5	-4.5	4	-8.75	7.71	7.17	7.44	26.3923	25.08
			2	OS	0.02	0.8	-6.25	-3.75	172	-8.125	7.63	7.09	7.36	25.8962	24.83
97	F	76	1	OD	0.8	0.8	0.75	-1	57	0.25	7.86	7.77	7.815	23.9462	23.56
			2	OS	0.8	1	1	-1	122	0.5	7.92	7.78	7.85	23.9538	23.48
98	M	51	1	OD	0.06	1	-1.25	-1	173	-1.75	8.02	7.74	7.88	24.9462	24.77
			2	OS	1	1	0	-0.5	95	-0.25	7.9	7.81	7.855	24.2692	24.1
99	M	39	1	OD	0.15	1	-2.5	-0.25	90	-2.625	7.89	7.78	7.835	25.1577	25.4
			2	OS	0.1	1	-2.25	-1	72	-2.75	7.85	7.8	7.825	25.1769	25.06
100	M	68	1	OD	0.6	0.8	1	-0.5	116	0.75	7.76	7.76	7.76	23.5769	24.02
			2	OS	0.6	0.8	0.75	-0.5	46	0.5	7.7	7.63	7.665	23.3846	24.02
101	F	57	1	OD	0.5	1	2	-0.25	92	1.875	7.42	7.37	7.395	22.0038	21.82
			2	OS	0.5	1	2.5	-0.75	93	2.125	7.43	7.39	7.41	21.95	21.83
102	F	71	1	OD	0.9	1	1	-0.75	89	0.625	7.92	7.74	7.83	23.8423	23.45
			2	OS	0.8	1	1.5	-1	68	1	7.93	7.82	7.875	23.8308	23.47
103	F	24	1	OD	0.02	1	-2	-0.5	177	-2.25	8	7.93	7.965	25.4077	25.28
			2	OS	0.2	1	-1.75	-0.25	161	-1.875	8.02	7.9	7.96	25.2423	25.54
104	F	24	1	OD	0.02	1.2	-6.25	-2	3	-7.25	7.68	7.3	7.49	25.9462	25.43
			2	OS	0.02	1.2	-5	-2	175	-6	7.71	7.27	7.49	25.4462	25.2
105	M	13	1	OD	0.1	1	-3	-1.25	177	-3.625	8.3	8.09	8.195	26.6654	26.15
			2	OS	0.1	1	-3	-1.25	161	-3.625	8.28	8.1	8.19	26.65	26.1
106	M	13	1	OD	0.6	0.9	0.25	-3	174	-1.25	7.74	7.18	7.46	23.4538	23.74
			2	OS	0.5	0.8	-0.5	-4.25	9	-2.625	7.75	7.2	7.475	24.05	24.19
107	M	14	1	OD	0.6	1	-1.5			-1.5	8.13	8	8.065	25.4154	23.65
			2	OS	0.5	1	-1.25	-0.5	167	-1.5	8.07	7.89	7.98	25.1538	23.38
108	F	28	1	OD	0	1.2	-9.5	-0.25	48	-9.625	7.76	7.7	7.73	27.6346	27.09
			2	OS	0	1.2	-9	-0.5	23	-9.25	7.74	7.61	7.675	27.3154	26.71
109	F	36	1	OD	0.04	1	-4.5	-1	168	-5	7.43	7.13	7.28	24.4	24.38
			2	OS	0.04	1	-4.5	-0.75	170	-4.875	7.44	7.15	7.295	24.3962	24.52
110	F	36	1	OD	0.3	1	-0.5	-0.75	95	-0.875	7.7	7.62	7.66	23.9192	22.65
			2	OS	0.3	1	-0.5	-0.75	81	-0.875	7.69	7.62	7.655	23.9038	22.71
111	M	51	1	OD	0.5	0.7	-9.5	-1.75	7	-10.375	8.05	7.75	7.9	28.4577	28.56
			2	OS	0.08	1	-8	-1.5	175	-8.75	7.94	7.72	7.83	27.5923	27.76
112	F	52	1	OD	0.2	1	-1	-2	80	-2	7.57	7.47	7.52	23.9385	23.41
			2	OS	0.2	1	-0.5	-2	105	-1.5	7.5	7.4	7.45	23.5231	23
113	M	56	1	OD	0.7	1	1	-1	178	0.5	7.68	7.37	7.525	22.9538	22.81
			2	OS	0.7	1	1.25	-1.25	2	0.625	7.4	7.56	7.48	22.7654	22.71
114	F	38	1	OD	0.2	1	-2	-1	170	-2.5	7.75	7.59	7.67	24.6	24.4
			2	OS	0.2	1	-2.75	-0.75	25	-3.125	7.72	7.59	7.655	24.8038	24.69
115	F	62	1	OD	0.6	0.9	1.75	-0.75	66	1.375	7.87	7.72	7.795	23.4346	22.89
			2	OS	0.4	0.8	3.5	-2	106	2.5	7.89	7.75	7.82	23.0615	22.57
116	F	60	1	OD	0.3	1	-0.75	-1.25	80	-1.375	7.67	7.53	7.6	23.9346	23.67
			2	OS	0.2	1	-1	-1.5	103	-1.75	7.73	7.5	7.615	24.1308	23.78
117	M	59	1	OD	0.8	1	0.75	-1.5	90	0	7.65	7.45	7.55	23.2308	23.79
			2	OS	0.7	1	1	-1.5	99	0.25	7.67	7.51	7.59	23.2538	23.78
118	M	24	1	OD	0.02	1	-7.25	-2.5	11	-8.5	8.48	8.13	8.305	28.9538	28
			2	OS	0.02	1	-6.75	-3	172	-8.25	8.5	8.08	8.29	28.8077	27.97
119	F	36	1	OD	0.08	1	-4	-1.5	19	-4.75	7.99	7.7	7.845	26.0385	25.93
			2	OS	0.08	1	-3.25	-3	178	-4.75	8.11	7.55	7.83	25.9923	25.79
120	M	50	1	OD	1	1	-0.25	-1	99	-0.75	7.43	7.36	7.395	23.0538	22.81
			2	OS	0.9	1	0	-1.75	86	-0.875	7.46	7.35	7.405	23.1346	23.19
121	F	37	1	OD	0.3	1	-1.5	-1	87	-2	8.01	7.93	7.97	25.3231	24.67
			2	OS	0.3	1	-2	-1.75	107	-2.875	7.95	7.88	7.915	25.5038	24.79
122	F	45	1	OD	0.1	1	-3	-1.25	85	-3.625	7.94	7.81	7.875	25.6808	25.24
			2	OS	0.3	1	-1	-0.25	39	-1.125	8.07	7.92	7.995	25.05	24.43
123	M	64	1	OD	0.9	1	1	-0.5	114	0.75	7.94	7.86	7.9	24.0077	23.88
			2	OS	1	1	0.5	-0.5	53	0.25	7.91	7.83	7.87	24.1154	23.87
124	F	36	1	OD	0.06	1	-3.75	-1	4	-4.25	8.13	7.82	7.975	26.2385	25.82
			2	OS	0.1	1	-3	-0.5	3	-3.25	8.06	7.81	7.935	25.7154	25.63
125	M	66	1	OD	0.3	0.9	1.75	-2.25	66	0.625	7.96	7.76	7.86	23.9346	24.02
			2	OS	0.3	0.8	1.75	-1	134	1.25	8	7.72	7.86	23.6846	24.01
126	M	43	1	OD	0.4	1	-2.25	-2.5	173	-3.5	7.57	7.08	7.325	23.9385	23.65
			2	OS	0.3	1	-2.5	-1.75	11	-3.375	7.56	7.15	7.355	23.9808	23.59
127	M	63	1	OD	0.5	0.9	1	-2	88	0	7.45	7.35	7.4	22.7692	23.2
			2	OS	0.2	0.7	0.75	-1.75	82	-0.125	7.47	7.42	7.445	22.9577	23.21
128	F	67	1	OD	0.5	0.9	2.75	-0.5	41	2.5	7.78	7.71	7.745	22.8308	22.83
			2	OS	0.3	1	3.5	-1	95	3	7.79	7.71	7.75	22.6462	22.8
129	F	44	1	OD	0.1	1	-2.75	-0.25	173	-2.875	7.66	7.53	7.595	24.5192	24.9
			2	OS	0.08	1	-2.5	-1	5	-3	7.76	7.56	7.66	24.7692	25.04
130	F	67	1	OD	0.4	0.9	2	-0.75	111	1.625	7.49	7.39	7.44	22.2423	22.29
			2	OS	0.3	0.9	2.25	-1	76	1.75	7.58	7.54	7.56	22.5615	22.35
131	M	36	1	OD	0	1	-7.25	-0.75	71	-7.625	7.55	7.46	7.505	26.1423	26.43
			2	OS	0	1	-7.25	-0.5	110	-7.5	7.61	7.53	7.57	26.2923	26.72
132	M	49	1	OD	1	1	0	-0.5	80	-0.25	7.74	7.68	7.71	23.8231	24.19
			2	OS	0.9	1	0	-0.75	152	-0.375	7.72	7.58	7.65	23.6885	24.19
133	F	51	1	OD	0.9	1	1	-0.25	31	0.875	8.04	8.04	8.04	24.3885	23.83
			2	OS	0.8	1	1.5	-0.75	105	1.125	8.12	8.12	8.12	24.5346	24.03
134	M	53	1	OD	0.5	1	1	-1	93	0.5	7.19	7.02	7.105	21.6615	21.55
			2	OS	0.6	1	1.25	-1	100	0.75	7.26	7.12	7.19	21.8231	21.59
135	F	34	1	OD	0	0.7	-24.25	-3	3	-25.75	8.31	7.97	8.14	35.3462	33.57
			2	OS	0	0.7	-22.5	-3.75	177	-24.375	8.29	7.98	8.135	34.7808	33.43
136	M	39	1	OD	0.04	1	-6	-1.25	67	-6.625	7.7	7.58	7.64	26.1577	26.2
			2	OS	0.04	1	-5.5	-0.75	116	-5.875	7.63	7.59	7.61	25.7654	25.72
137	M	77	1	OD	1	1	-0.25	-1.25	64	-0.875	7.68	7.44	7.56	23.6115	24.01
			2	OS	0.8	1	0	-0.75	101	-0.375	7.61	7.52	7.565	23.4269	23.96
138	F	67	1	OD	0.5	0.9	1.5	-0.75	43	1.125	7.43	7.18	7.305	22.0269	21.7
			2	OS	0.8	1	1	-0.25	45	0.875	7.43	7.25	7.34	22.2346	21.66
139	M	56	1	OD	1	1	0	-0.25	131	-0.125	7.56	7.47	7.515	23.1731	23.2
			2	OS	1	1	0	-0.25	180	-0.125	7.74	7.4	7.57	23.3423	23.07
140	F	37	1	OD	0.03	1	-4.25	-0.25	33	-4.375	7.82	7.68	7.75	25.5962	25.76
			2	OS	0.03	1	-4.25	-0.5	113	-4.5	7.75	7.69	7.72	25.5538	25.82
141	F	53	1	OD	0.3	0.8	1	-1	86	0.5	7.52	7.48	7.5	22.8769	22.77
			2	OS	0.3	0.8	1	-1.75	90	0.125	7.52	7.43	7.475	22.95	22.59
142	M	57	1	OD	0.2	0.9	-0.75	-1	106	-1.25	7.5	7.42	7.46	23.4538	23.18
			2	OS	0.5	0.9	-0.25	-1.25	91	-0.875	7.62	7.53	7.575	23.6577	23.26
143	M	48	1	OD	0.3	0.9	0	-3.5	4	-1.75	7.92	7.36	7.64	24.2077	23.79
			2	OS	0.1	0.8	0	-4.75	162	-2.375	7.99	7.25	7.62	24.3962	24.13
144	F	42	1	OD	1	1	0	-0.25	26	-0.125	7.34	7.24	7.29	22.4808	22.64
			2	OS	1	1	0	-0.5	62	-0.25	7.34	7.28	7.31	22.5923	22.69
145	F	59	1	OD	0.3	0.9	1.75	-1	87	1.25	7.94	7.68	7.81	23.5308	23.62
			2	OS	0.3	0.9	1.5	-0.5	114	1.25	7.83	7.72	7.775	23.4231	23.66
146	F	40	1	OD	0.5	1	2.5	-0.75	58	2.125	7.53	7.45	7.49	22.1962	22.38
			2	OS	0.4	0.9	2.25	-0.25	78	2.125	7.61	7.41	7.51	22.2577	22.25
147	F	9	1	OD	0.1	0.9	-1.75	-1	107	-2.25	7.91	7.65	7.78	24.8385	24.42
			2	OS	0.1	0.9	-2	-0.5	72	-2.25	7.9	7.67	7.785	24.8538	24.47
148	M	41	1	OD	0.7	1	3	-0.25	19	2.875	8.35	8.26	8.305	24.4038	22.91
			2	OS	0.2	0.7	6.25	-0.75	107	5.875	8.46	8.33	8.395	23.4808	21.99
149	F	41	1	OD	0	0.7	-12.25	-1.5	180	-13	7.47	7.15	7.31	27.6923	27.39
			2	OS	0	0.7	-13	-2.5	180	-14.25	7.47	7.12	7.295	28.1462	27.72
150	F	41	1	OD	0.04	1	-4	-0.25	113	-4.125	7.6	7.52	7.56	24.9115	25.05
			2	OS	0.04	1	-3.75	-0.25	118	-3.875	7.6	7.56	7.58	24.8731	25.22
151	F	40	1	OD	0.08	1	-5.25	-0.5	141	-5.5	7.5	7.38	7.44	25.0923	25.07
			2	OS	0.1	1	-4.5	-0.5	172	-4.75	7.54	7.45	7.495	24.9615	24.9
152	M	44	1	OD	0	1	-10			-10	7.82	7.72	7.77	27.9077	28.09
			2	OS	0	1	-8.5	-0.25	44	-8.625	7.8	7.71	7.755	27.3115	27.49
153	F	50	1	OD	0	1	-7.5	-1.25	180	-8.125	8.2	8.01	8.105	28.1885	27.99
			2	OS	0	0.7	-10	-2	144	-11	8.15	7.94	8.045	29.1538	29.27
154	F	61	1	OD	0.1	0.9	-0.25	-1.5	83	-1	7.35	7.16	7.255	22.7231	22.45
			2	OS	0.3	0.9	-0.25	-1.5	96	-1	7.41	7.19	7.3	22.8615	22.38
155	F	60	1	OD	0.9	1	0	-0.25	66	-0.125	7.84	7.72	7.78	23.9885	24.59
			2	OS	0.9	1	0	-0.25	89	-0.125	7.83	7.72	7.775	23.9731	24.6
156	F	35	1	OD	0.04	1	-5.25	-0.25	157	-5.375	7.86	7.69	7.775	26.0731	26.01
			2	OS	0.04	1	-4	-0.5	161	-4.25	7.9	7.8	7.85	25.8538	25.91
157	F	34	1	OD	0.06	1.2	-2.75	-0.25	30	-2.875	8.19	8	8.095	26.0577	25.73
			2	OS	0.05	1	-3.25	-1.25	178	-3.875	8.22	7.92	8.07	26.3808	25.99
158	F	49	1	OD	1	1	0	0	0	0	7.45	7.39	7.42	22.8308	22.79
			2	OS	1	1	0	-0.25	58	-0.125	7.48	7.4	7.44	22.9423	22.81
159	F	67	1	OD	0.4	0.9	2	-0.75	111	1.625	7.49	7.39	7.44	22.2423	22.29
			2	OS	0.4	0.9	2.25	-1	76	1.75	7.58	7.54	7.56	22.5615	22.35
160	M	38	1	OD	0.4	1.2	-1.25	-1	14	-1.75	8.1	7.95	8.025	25.3923	25.69
			2	OS	0.6	1.2	-0.75	-1.5	176	-1.5	8.09	7.87	7.98	25.1538	25.25
161	F	47	1	OD	0.3	1	1.75	-2.75	9	0.375	8.22	7.68	7.95	24.3115	24.66
			2	OS	0.4	1	2	-3	175	0.5	8.28	7.66	7.97	24.3231	24.65
162	M	31	1	OD	0.9	1	-0.5	-0.75	73	-0.875	7.94	7.85	7.895	24.6423	24.25
			2	OS	0.9	1	-0.75			-0.75	7.86	7.83	7.845	24.4385	24.23
163	M	46	1	OD	0	1	-10.75	-0.25	130	-10.875	7.3	7.25	7.275	26.7346	26.67
			2	OS	0	1	-10.5	-0.5	15	-10.75	7.3	7.16	7.23	26.5462	26.6
164	M	47	1	OD	0.08	1	-2.25	-1.5	4	-3	7.82	7.46	7.64	24.7077	24.83
			2	OS	0.08	1	-2.25	-0.75	175	-2.625	7.78	7.58	7.68	24.6808	24.92
165	M	58	1	OD	0.7	1	1.5	-1	94	1	7.74	7.65	7.695	23.2769	23.29
			2	OS	0.7	1	2	-1.5	105	1.25	7.85	7.69	7.77	23.4077	23.34
166	F	43	1	OD	0	1	-4.5	-0.75	3	-4.875	7.58	7.37	7.475	24.95	25.03
			2	OS	0.04	0.9	-3.25	-1	172	-3.75	7.65	7.43	7.54	24.7	24.74
167	F	42	1	OD	0.3	1	-1.25	-2	87	-2.25	7.96	7.71	7.835	25.0077	24.64
			2	OS	0.4	1	-1	-1.75	85	-1.875	7.86	7.68	7.77	24.6577	24.7
168	M	43	1	OD	0.2	1.2	-1.25	-1	89	-1.75	7.92	7.78	7.85	24.8538	24.83
			2	OS	0.1	1.2	-1.5	-1.25	96	-2.125	7.95	7.83	7.89	25.1269	25.09
169	M	49	1	OD	0.1	1	-1.75	-0.5	56	-2	7.5	7.4	7.45	23.7231	23.93
			2	OS	0.1	1	-2			-2	7.45	7.36	7.405	23.5846	23.91
170	F	64	1	OD	1	1	0.25	-0.75	96	-0.125	7.74	7.6	7.67	23.65	23.16
			2	OS	1	1	0.25	-0.5	96	0	7.63	7.57	7.6	23.3846	23.06
171	F	54	1	OD	0	1	-5.5	-0.75	48	-5.875	7.85	7.67	7.76	26.2269	25.67
			2	OS	0.1	1	-2.5	-0.5	93	-2.75	7.81	7.71	7.76	24.9769	24.54
172	M	31	1	OD	0.9	1	-0.5	-0.75	73	-0.875	7.94	7.85	7.895	24.6423	24.25
			2	OS	0.9	1	-0.75			-0.75	7.86	7.83	7.845	24.4385	24.23
173	F	42	1	OD	1	1	0	-0.25	26	-0.125	7.34	7.24	7.29	22.4808	22.64
			2	OS	1	1	0	-0.5	62	-0.25	7.34	7.28	7.31	22.5923	22.69
174	F	48	1	OD	0.2	0.9	-2			-2	7.8	7.76	7.78	24.7385	24.3
			2	OS	1	1	0	-0.25	22	-0.125	7.8	7.72	7.76	23.9269	23.59
175	F	55	1	OD	0.7	1	1.25	-0.25	82	1.125	7.66	7.52	7.59	22.9038	22.84
			2	OS	0.7	1	1.75	-0.75	111	1.375	7.68	7.54	7.61	22.8654	22.77
176	M	69	1	OD	0.8	1	-0.5	-0.5	32	-0.75	8.07	8.01	8.04	25.0385	24.9
			2	OS	0.4	1	-1	-0.75	150	-1.375	8.16	7.94	8.05	25.3192	25.13
177	M	45	1	OD	0.4	0.9	1.5	-1.25	69	0.875	7.93	7.69	7.81	23.6808	23.58
			2	OS	0.4	0.9	1	-0.75	112	0.625	7.92	7.76	7.84	23.8731	23.88
178	F	38	1	OD	0.08	1	-3.75			-3.75	7.79	7.66	7.725	25.2692	24.9
			2	OS	0.06	1	-3.75	-0.5	16	-4	7.8	7.53	7.665	25.1846	24.71
179	F	45	1	OD	0.2	1	-2	-1	80	-2.5	7.54	7.46	7.5	24.0769	24.07
			2	OS	0.2	1	-1.5	-1	93	-2	7.62	7.58	7.6	24.1846	24.11
180	M	63	1	OD	0.7	1	0	-0.75	157	-0.375	7.84	7.56	7.7	23.8423	23.96
			2	OS	1	1	0.25	-0.5	177	0	7.92	7.59	7.755	23.8615	23.81
181	M	49	1	OD	1	1	0	0.25	40	0.125	7.79	7.64	7.715	23.6885	23.82
			2	OS	1	1	0			0	7.73	7.52	7.625	23.4615	23.68
182	F	63	1	OD	0.9	1	0.5	-0.5	63	0.25	8.21	8.04	8.125	24.9	24.4
			2	OS	0.9	1	0.5	-0.25	103	0.375	8.27	8.19	8.23	25.1731	24.59
183	F	45	1	OD	0	1	-4.25	-0.75	17	-4.625	7.99	7.78	7.885	26.1115	25.7
			2	OS	0	1	-4	-1.25	153	-4.625	8.01	7.79	7.9	26.1577	25.66
184	F	50	1	OD	0.8	1	-0.5	-0.25	75	-0.625	7.72	7.56	7.64	23.7577	23.24
			2	OS	0.8	1	-0.5			-0.5	7.77	7.62	7.695	23.8769	23.43
185	F	65	1	OD	0.7	1	1.25	-1.25	60	0.625	8.16	8.08	8.12	24.7346	24.38
			2	OS	0.7	1	2	-1.5	92	1.25	8.33	8.22	8.275	24.9615	24.28
186	M	48	1	OD	0	0.7	-14	-1.5	52	-14.75	7.72	7.57	7.645	29.4231	29.69
			2	OS	0	0.7	-12	-1.5	123	-12.75	7.87	7.72	7.795	29.0846	28.48
187	M	61	1	OD	0.5	1	-0.25	-1.5	68	-1	7.54	7.43	7.485	23.4308	23.22
			2	OS	0.5	1	0	-0.75	83	-0.375	7.64	7.5	7.57	23.4423	23.09
188	M	55	1	OD	0.5	1	1.5	-0.25	35	1.375	8.24	7.91	8.075	24.2962	24.1
			2	OS	0.5	1	1.75	-0.25	102	1.625	8.31	8.07	8.19	24.55	24.21
189	M	54	1	OD	0.8	1	1.25	-1.25	87	0.625	7.64	7.55	7.595	23.1192	23.54
			2	OS	0.8	1	1.5	-1	98	1	7.7	7.64	7.67	23.2	23.54
190	M	57	1	OD	0.8	1	0.75	-1	83	0.25	7.73	7.67	7.7	23.5923	23.23
			2	OS	0.8	1	0.75	-0.75	73	0.375	7.78	7.73	7.755	23.7115	23.07
191	F	49	1	OD	0.4	0.9	1.5	-0.25	106	1.375	7.13	7	7.065	21.1885	21.87
			2	OS	0.4	0.9	1.25			1.25	7.25	7.09	7.17	21.5615	22.03
192	F	57	1	OD	0.9	1	0.25	-0.75	67	-0.125	7.3	7.22	7.26	22.3885	22.67
			2	OS	0.4	1	0.5	-1.5	104	-0.25	7.33	7.21	7.27	22.4692	22.54
193	F	67	1	OD	0.8	1	1.75	-1	129	1.25	8.27	8.05	8.16	24.6077	24.84
			2	OS	0.8	1	1.5	-0.75	101	1.125	8.24	8.15	8.195	24.7654	24.83
194	M	41	1	OD	0.02	1	-4.75	-0.75	164	-5.125	7.63	7.48	7.555	25.2962	26.06
			2	OS	0.1	1	-2.75	-1	7	-3.25	7.56	7.37	7.465	24.2692	24.79
195	F	64	1	OD	0.4	1	2.75	-0.5	75	2.5	7.6	7.57	7.585	22.3385	22.2
			2	OS	0.5	1	2	-0.75	17	1.625	7.62	7.53	7.575	22.6577	22.17
196	F	51	1	OD	0.04	1	-5	-0.25	125	-5.125	7.26	7.09	7.175	24.1269	24.38
			2	OS	0.06	1	-4.25	-0.5	161	-4.5	7.34	7.1	7.22	24.0154	24.27
197	M	28	1	OD	0.08	1.2	-6	-0.5	35	-6.25	8.26	8.1	8.18	27.6692	26.49
			2	OS	0	1	-12.5	-2.25	9	-13.625	8.39	8	8.195	30.6654	29.29
198	F	46	1	OD	0.3	1	-2.25	-0.5	12	-2.5	7.44	7.18	7.31	23.4923	23.04
			2	OS	0.2	1	-1.5	-0.75	115	-1.875	7.44	7.29	7.365	23.4115	23.08
199	F	55	1	OD	1	1	0	-0.5	22	-0.25	7.79	7.64	7.715	23.8385	23.07
			2	OS	1	1	0	-0.25	77	-0.125	7.77	7.76	7.765	23.9423	23.12
200	F	38	1	OD	0.06	1	-3.5	-0.75	2	-3.875	7.85	7.62	7.735	25.35	24.59
			2	OS	0.06	1	-3.25	-1.25	159	-3.875	7.8	7.54	7.67	25.15	24.42
201	M	51	1	OD	1	1	0.5	-0.25	52	0.375	7.69	7.58	7.635	23.3423	23.43
			2	OS	1	1	0.5	-0.25	28	0.375	7.58	7.5	7.54	23.05	23.43
202	M	61	1	OD	0.6	1	0.75	-0.5	83	0.5	8.11	8.08	8.095	24.7077	24.79
			2	OS	0.4	1	1.25	-1	108	0.75	8.15	8.04	8.095	24.6077	24.81
203	M	54	1	OD	0.7	1	0.75	-1.25	80	0.125	7.63	7.63	7.63	23.4269	23.21
			2	OS	0.7	1	1.25	-1.25	89	0.625	7.66	7.66	7.66	23.3192	23.17
204	M	35	1	OD	0	1	-9.75	-1	5	-10.25	7.57	7.33	7.45	27.0231	26.71
			2	OS	0	1	-8.5	-1	2	-9	7.58	7.3	7.44	26.4923	26.17
205	F	62	1	OD	0.5	0.9	1.5	-1.25	98	0.875	7	6.95	6.975	21.1115	21.44
			2	OS	0.5	0.9	1.5	-1	81	1	7.01	7.01	7.01	21.1692	21.53
206	F	47	1	OD	0.1	1	-3.25	-0.75	63	-3.625	8.04	7.99	8.015	26.1115	26.26
			2	OS	0.1	1	-4	-0.5	132	-4.25	7.99	7.94	7.965	26.2077	26.24
207	M	61	1	OD	0.3	1	2	-1	101	1.5	7.72	7.62	7.67	23	23.47
			2	OS	0.3	1	2	-1.5	63	1.25	7.81	7.64	7.725	23.2692	23.67
208	F	55	1	OD	0.8	1	-0.5	-0.75	29	-0.875	7.86	7.78	7.82	24.4115	25.04
			2	OS	0.8	1	-0.5	-0.25	115	-0.625	7.9	7.74	7.82	24.3115	24.87
209	M	37	1	OD	0.4	1	-1.25	-1	39	-1.75	7.41	7.25	7.33	23.2538	23.62
			2	OS	0.4	1	-1.75	-0.5	105	-2	7.33	7.28	7.305	23.2769	23.78
210	M	42	1	OD	0.06	1.2	-3.25	-1	169	-3.75	7.9	7.61	7.755	25.3615	25.03
			2	OS	0.1	1.2	-2.75	-1	7	-3.25	7.96	7.69	7.825	25.3769	24.79
211	F	50	1	OD	1	1	0.5	-0.75	16	0.125	7.43	7.15	7.29	22.3808	22.18
			2	OS	1	1	0.25	-0.5	166	0	7.46	7.11	7.285	22.4154	22.19
212	M	70	1	OD	1	1	0.25	-0.25	125	0.125	7.7	7.6	7.65	23.4885	23.88
			2	OS	1	1	0	-0.25	72	-0.125	7.69	7.63	7.66	23.6192	24.09
213	F	30	1	OD	0.06	1	-3.25	-0.25	70	-3.375	7.36	7.31	7.335	23.9192	23.95
			2	OS	0.06	1	-3.25	-0.5	161	-3.5	7.41	7.25	7.33	23.9538	24.07
214	M	52	1	OD	1	1	0	-0.25	128	-0.125	7.9	7.85	7.875	24.2808	24.18
			2	OS	1	1	0	-0.5	140	-0.25	7.97	7.8	7.885	24.3615	24.25
215	F	46	1	OD	0.2	1	-1	-0.5	10	-1.25	7.79	7.63	7.71	24.2231	24.66
			2	OS	0.5	0.9	1.5	-0.75	171	1.125	7.85	7.63	7.74	23.3654	23.84
216	M	57	1	OD	0.7	1	1.25	-1	78	0.75	8.11	7.76	7.935	24.1154	24.39
			2	OS	0.7	1	1.25	-1	75	0.75	8.01	7.87	7.94	24.1308	24.37
217	M	51	1	OD	1.5	1.5	0.25	-0.5	31	0	7.32	7.25	7.285	22.4154	22.07
			2	OS	1.2	1.2	0.25	-0.25	171	0.125	7.34	7.29	7.315	22.4577	22.25
218	M	52	1	OD	0.2	1	-1	-0.5	163	-1.25	7.56	7.48	7.52	23.6385	23.58
			2	OS	0.2	1	-2	-0.25	137	-2.125	7.51	7.35	7.43	23.7115	23.83
219	M	42	1	OD	0	1	-8	-1.25	71	-8.625	7.77	7.62	7.695	27.1269	26.74
			2	OS	0.1	1	-5.75	-1.25	92	-6.375	7.75	7.75	7.75	26.3962	26.3
220	F	53	1	OD	0.6	1	1.25	-0.75	81	0.875	7.32	7.32	7.32	22.1731	22.45
			2	OS	0.6	1	1.25	-0.75	100	0.875	7.33	7.3	7.315	22.1577	22.54
221	M	22	1	OD	0.2	1	-2.5	-0.5	172	-2.75	8	7.85	7.925	25.4846	25.1
			2	OS	0.2	1	-2.75	-0.75	177	-3.125	7.98	7.78	7.88	25.4962	25.14
222	M	44	1	OD	0.06	1	-2.75	-0.75	84	-3.125	7.66	7.58	7.62	24.6962	24.39
			2	OS	0.06	1	-2	-0.75	85	-2.375	7.76	7.69	7.725	24.7192	24.37
223	F	54	1	OD	1	1	0.25	-0.5	180	0	7.49	7.41	7.45	22.9231	23.12
			2	OS	1	1	0	-0.75	45	-0.375	7.46	7.3	7.38	22.8577	23.02
224	F	56	1	OD	0.5	1	1.25	-0.25	12	1.125	7.42	7.23	7.325	22.0885	22.4
			2	OS	0.6	1	0.5	-0.25	99	0.375	7.4	7.24	7.32	22.3731	22.57
225	M	35	1	OD	1	1	-0.25			-0.25	7.8	7.65	7.725	23.8692	23.94
			2	OS	1	1	0			0	7.87	7.72	7.795	23.9846	23.68
226	M	51	1	OD	0.4	1	1.25	-0.5	49	1	8.17	8.07	8.12	24.5846	24.28
			2	OS	1	1	0	-0.25	2	-0.125	8.18	8.03	8.105	24.9885	24.94
227	M	38	1	OD	0.05	1	-3.75	-0.75	36	-4.125	8.55	8.42	8.485	27.7577	26.77
			2	OS	0.7	1	0.75	-0.5	92	0.5	8.48	8.43	8.455	25.8154	25.07
228	F	37	1	OD	0.08	1	-4.25	-0.5	61	-4.5	7.72	7.65	7.685	25.4462	24.65
			2	OS	0.08	1	-4.5	-0.25	141	-4.625	7.78	7.68	7.73	25.6346	24.86
229	F	37	1	OD	0.08	1	-3	-0.5	173	-3.25	7.52	7.34	7.43	24.1615	24.28
			2	OS	0.1	1	-2	-0.25	174	-2.125	7.58	7.42	7.5	23.9269	23.96
230	F	36	1	OD	0.06	1	-2.5	-0.5	48	-2.75	7.61	7.52	7.565	24.3769	24.24
			2	OS	0.2	1	-1.75	-0.25	178	-1.875	7.73	7.59	7.66	24.3192	24.31
231	M	39	1	OD	0.5	1	5	-0.5	110	4.75	7.99	7.83	7.91	22.4385	22.09
			2	OS	0.4	1	6.5	-0.5	11	6.25	7.97	7.68	7.825	21.5769	21.67
232	M	39	1	OD	1	1	-0.25	-0.25	48	-0.375	7.57	7.52	7.545	23.3654	23.34
			2	OS	0.9	1	-0.5			-0.5	7.64	7.55	7.595	23.5692	23.4
233	M	61	1	OD	0.8	1	1.25	-0.75	68	0.875	7.83	7.79	7.81	23.6808	24.07
			2	OS	0.6	1	1.5	-1	95	1	7.79	7.69	7.74	23.4154	23.86
234	M	37	1	OD	1	1	0	-0.25	122	-0.125	8.26	8.11	8.185	25.2346	24.88
			2	OS	0.5	1	-1			-1	8.2	8.1	8.15	25.4769	25.36
235	M	53	1	OD	0.5	1	1.25	-1.75	95	0.375	7.56	7.4	7.48	22.8654	22.94
			2	OS	0.6	1	1	-1.75	82	0.125	7.61	7.41	7.51	23.0577	22.99
236	M	52	1	OD	0.7	1	1.25	-0.25	86	1.125	7.43	7.3	7.365	22.2115	22.15
			2	OS	0.6	1	1.75	-1	85	1.25	7.43	7.43	7.43	22.3615	22.59
237	F	39	1	OD	0.06	1	-3	-0.25	16	-3.125	7.9	7.7	7.8	25.25	24.21
			2	OS	0.06	1	-3	-0.75	177	-3.375	7.86	7.62	7.74	25.1654	24.39
238	M	58	1	OD	0.7	1	1.25	-0.75	98	0.875	7.64	7.54	7.59	23.0038	22.99
			2	OS	0.7	1	1.25	-0.75	102	0.875	7.61	7.61	7.61	23.0654	23.04
239	M	56	1	OD	0.7	1	1.5	-1	111	1	7.32	7.18	7.25	21.9077	22.23
			2	OS	0.7	1	1	-0.5	128	0.75	7.33	7.31	7.32	22.2231	22.23
240	F	55	1	OD	0.2	1	2.75	-0.75	83	2.375	7.6	7.51	7.555	22.2962	22.46
			2	OS	0.15	1	3	-0.75	104	2.625	7.57	7.5	7.535	22.1346	22.36
241	M	53	1	OD	0.5	1	1.25	-0.5	143	1	7.43	7.34	7.385	22.3231	21.9
			2	OS	0.5	1	1.5	-0.25	10	1.375	7.47	7.4	7.435	22.3269	21.96
242	F	61	1	OD	0.1	1	-2.75	-3.5	8	-4.5	7.77	7.29	7.53	24.9692	24.6
			2	OS	0.04	1	-3.75	-3	163	-5.25	7.84	7.26	7.55	25.3308	24.89
243	M	37	1	OD	0.8	1.2	-0.5	-1.25	75	-1.125	8.07	7.88	7.975	24.9885	24.67
			2	OS	0.7	1.2	-1	-0.75	126	-1.375	8.05	7.94	7.995	25.15	24.55
244	F	68	1	OD	0.5	1	1.25	-0.5	117	1	7.35	7.26	7.305	22.0769	22.54
			2	OS	0.5	1	1.5	-0.75	74	1.125	7.38	7.33	7.355	22.1808	22.47
245	F	57	1	OD	0.6	1	1.25	-0.5	55	1	7.76	7.66	7.71	23.3231	22.99
			2	OS	0.6	1	1.5	-0.75	95	1.125	7.73	7.67	7.7	23.2423	22.9
246	M	67	1	OD	0.5	1	0.75	-1.25	99	0.125	7.89	7.82	7.855	24.1192	23.97
			2	OS	0.8	1	0.5	-0.5	95	0.25	7.88	7.82	7.85	24.0538	24.03
247	F	40	1	OD	0.15	1	-2.25	-0.5	101	-2.5	7.38	7.27	7.325	23.5385	23.5
			2	OS	0.15	1	-2.25	-0.25	23	-2.375	7.42	7.3	7.36	23.5962	23.48
248	M	52	1	OD	1	1	0			0	7.69	7.57	7.63	23.4769	23.54
			2	OS	1	1	0			0	7.63	7.5	7.565	23.2769	23.53
249	F	37	1	OD	0	1	-6	-0.5	171	-6.25	8.11	7.9	8.005	27.1308	26.35
			2	OS	0	1	-6	-1.25	14	-6.625	8.19	7.87	8.03	27.3577	26.68
250	M	46	1	OD	0.2	1	-2.5	-2	62	-3.5	7.78	7.5	7.64	24.9077	24.89
			2	OS	0.15	1	-3	-1.25	113	-3.625	7.63	7.49	7.56	24.7115	24.8
251	M	54	1	OD	0.8	1	0.5	-0.75	65	0.125	7.49	7.41	7.45	22.8731	22.82
			2	OS	0.9	1	0.25	-0.5	116	0	7.51	7.39	7.45	22.9231	22.82
252	M	62	1	OD	0.15	1	-0.25	-3	87	-1.75	7.59	7.2	7.395	23.4538	23.65
			2	OS	0.2	1	-0.25	-2.25	69	-1.375	7.59	7.32	7.455	23.4885	23.76
253	M	56	1	OD	0.9	1	0.75	-0.5	85	0.5	7.63	7.52	7.575	23.1077	22.92
			2	OS	0.9	1	0.75	-0.5	94	0.5	7.61	7.55	7.58	23.1231	22.81
254	F	68	1	OD	0.7	1	1.75	-0.75	86	1.375	7.77	7.67	7.72	23.2038	22.95
			2	OS	0.7	1	1.5	-0.75	117	1.125	7.77	7.68	7.725	23.3192	23.14
255	F	39	1	OD	0.06	1	-4	-1	157	-4.5	8.09	7.78	7.935	26.2154	25.44
			2	OS	0.15	1	-3.75	-0.25	44	-3.875	8.02	7.85	7.935	25.9654	25.01
256	F	55	1	OD	1	1.2	1	-0.5	65	0.75	7.58	7.5	7.54	22.9	22.53
			2	OS	1	1.2	1.5	-0.5	97	1.25	7.64	7.53	7.585	22.8385	22.51
257	F	71	1	OD	0.3	0.9	2.5	-1	94	2	7.32	7.08	7.2	21.3538	21.48
			2	OS	0.2	0.9	4	-1.25	98	3.375	7.34	7.11	7.225	20.8808	21.06
258	F	51	1	OD	0.3	1	1.25	-0.75	100	0.875	7.57	7.49	7.53	22.8192	22.45
			2	OS	0.3	1	1.5	-0.5	90	1.25	7.61	7.48	7.545	22.7154	22.46
259	M	42	1	OD	0.3	1	-1	-0.75	75	-1.375	7.71	7.64	7.675	24.1654	23.81
			2	OS	0.3	1.2	-1	-1	96	-1.5	7.65	7.57	7.61	24.0154	23.86
260	F	66	1	OD	0.7	1	1	-1.25	77	0.375	7.91	7.84	7.875	24.0808	24.43
			2	OS	1	1	0.25	-0.25	138	0.125	7.93	7.86	7.895	24.2423	24.55
261	F	56	1	OD	0.5	1	1.25	-1	62	0.75	7.75	7.5	7.625	23.1615	22.52
			2	OS	0.9	1	0.5	-0.5	120	0.25	7.72	7.52	7.62	23.3462	22.51
262	F	67	1	OD	0.4	1	2	-1.25	75	1.375	7.56	7.5	7.53	22.6192	22.64
			2	OS	0.4	1	1.75	-1.75	96	0.875	7.66	7.54	7.6	23.0346	22.83
263	M	60	1	OD	0.6	1	0.75	-1.25	78	0.125	7.76	7.72	7.74	23.7654	23.34
			2	OS	0.5	1	1.25	-1.25	61	0.625	7.73	7.67	7.7	23.4423	23.29
264	F	69	1	OD	0.3	1	3.25	-1.25	82	2.625	7.63	7.57	7.6	22.3346	22.41
			2	OS	0.3	1	2.5	-0.75	97	2.125	7.62	7.56	7.59	22.5038	22.31
265	M	56	1	OD	1.2	1.2	0			0	7.41	7.28	7.345	22.6	22.44
			2	OS	1.2	1.2	0			0	7.42	7.33	7.375	22.6923	22.38
266	F	65	1	OD	0.8	1	0.75	-1	55	0.25	7.79	7.69	7.74	23.7154	23.12
			2	OS	0.8	1	0.75	-0.5	136	0.5	7.86	7.71	7.785	23.7538	23.1
267	F	50	1	OD	0.2	1	-1.25	-2.25	67	-2.375	7.55	7.35	7.45	23.8731	23.51
			2	OS	0.2	1	-1.25	-1	120	-1.75	7.52	7.43	7.475	23.7	23.32
268	M	65	1	OD	0.6	0.9	0.5	-1.25	96	-0.125	7.67	7.59	7.63	23.5269	23.55
			2	OS	0.6	0.9	1	-1.5	84	0.25	7.68	7.57	7.625	23.3615	23.38
269	F	53	1	OD	0	0.7	-15	-1	126	-15.5	7.79	7.65	7.72	29.9538	29.87
			2	OS	0	0.7	-18	-0.25	146	-18.125	7.59	7.54	7.565	30.5269	30.93
270	M	66	1	OD	0.3	1	2.75	-1.5	141	2	7.72	7.53	7.625	22.6615	22.66
			2	OS	0.6	1	2.25	-2	92	1.25	7.52	7.36	7.44	22.3923	22.61
271	M	63	1	OD	0.7	1	1.75	-0.5	90	1.5	7.82	7.73	7.775	23.3231	23.22
			2	OS	0.7	0.9	2	-0.75	100	1.625	7.9	7.76	7.83	23.4423	23.18
272	M	53	1	OD	0.7	0.9	0.5	-1.75	79	-0.375	7.48	7.4	7.44	23.0423	23.06
			2	OS	0.7	0.9	0.75	-1.25	103	0.125	7.48	7.46	7.47	22.9346	22.98
273	F	61	1	OD	0.6	0.9	1.5	-0.75	87	1.125	7.66	7.62	7.64	23.0577	23.23
			2	OS	0.6	0.9	1.25	-0.5	80	1	7.74	7.68	7.71	23.3231	23.17
274	M	48	1	OD	0.2	1	-1.75	-1	178	-2.25	7.66	7.44	7.55	24.1308	24.02
			2	OS	0.06	1	-4.75	-0.5	169	-5	7.6	7.54	7.57	25.2923	24.9
275	F	47	1	OD	1	1	0.25	-1.25	179	-0.375	7.23	6.96	7.095	21.9808	22.67
			2	OS	1	1	0	-0.25	175	-0.125	7.04	7.14	7.09	21.8654	22.88
276	F	54	1	OD	1	1.2	1	-0.5	74	0.75	7.41	7.3	7.355	22.3308	21.99
			2	OS	1	1.2	1.25	-0.5	78	1	7.39	7.37	7.38	22.3077	22.02
277	M	52	1	OD	1	1	0.5	-0.75	9	0.125	7.86	7.65	7.755	23.8115	24.16
			2	OS	1	1	0	-0.5	34	-0.25	7.77	7.61	7.69	23.7615	24.05
278	F	54	1	OD	0	0.7	-20.75	-1.5	95	-21.5	7.36	7.28	7.32	31.1231	30.64
			2	OS	0	0.8	-13.5	-0.5	91	-13.75	7.48	7.38	7.43	28.3615	28.88
279	F	63	1	OD	0.5	0.9	1.25	-1	133	0.75	7.54	7.45	7.495	22.7615	23.18
			2	OS	0.5	0.9	1.75	-1	79	1.25	7.65	7.46	7.555	22.7462	23.22
280	M	76	1	OD	0.5	0.9	1	-1	93	0.5	7.43	7.35	7.39	22.5385	22.93
			2	OS	0.4	0.9	1.5	-0.5	87	1.25	7.48	7.34	7.41	22.3	22.63
281	F	58	1	OD	0	0.8	-6	-3.25	135	-7.625	7.73	7.27	7.5	26.1269	25.8
			2	OS	0	0.8	-5.5	-3.75	63	-7.375	7.69	7.27	7.48	25.9654	25.94
282	M	50	1	OD	0	1.2	-4.5	-0.25	103	-4.625	7.68	7.58	7.63	25.3269	25.58
			2	OS	0	1.2	-3.25	-0.5	10	-3.5	7.71	7.66	7.685	25.0462	25.34
283	F	44	1	OD	0.04	1.2	-5.5	-0.25	22	-5.625	7.39	7.25	7.32	24.7731	24.72
			2	OS	0.04	1.2	-5.75	-0.5	106	-6	7.35	7.3	7.325	24.9385	24.87
284	F	41	1	OD	0	1	-5	-0.25	20	-5.125	7.67	7.53	7.6	25.4346	24.7
			2	OS	0	1	-4.25	-0.75	142	-4.625	7.63	7.49	7.56	25.1115	24.45
285	M	50	1	OD	0.1	1	-3.5	-0.75	84	-3.875	7.76	7.68	7.72	25.3038	24.67
			2	OS	0.1	1	-3.5	-0.5	163	-3.75	7.84	7.67	7.755	25.3615	24.78
286	F	54	1	OD	0.8	1	0.75	-1	121	0.25	7.47	7.33	7.4	22.6692	22.3
			2	OS	0.8	1	0.75	-0.75	92	0.375	7.46	7.34	7.4	22.6192	22.26
287	M	32	1	OD	0.6	1.2	-0.75	-1	23	-1.25	7.59	7.41	7.5	23.5769	24.05
			2	OS	0.15	1.2	-1.25	-0.5	124	-1.5	7.56	7.48	7.52	23.7385	24.2
288	F	69	1	OD	0.5	0.9	1.75	-0.25	97	1.625	7.78	7.73	7.755	23.2115	23.01
			2	OS	0.6	0.9	1.25			1.25	7.81	7.75	7.78	23.4385	23.16
289	F	58	1	OD	0.2	1	-0.75	-2.5	81	-2	7.64	7.44	7.54	24	23.97
			2	OS	0.1	1	-2.5	-2	87	-3.5	7.71	7.5	7.605	24.8	24.43
290	M	37	1	OD	0.2	1	-1.25	-1.25	9	-1.875	8.14	7.79	7.965	25.2577	25.18
			2	OS	0.2	1	-1.25	-0.25	159	-1.375	8.09	7.82	7.955	25.0269	25.04
291	M	49	1	OD	0.5	1	-0.75	-1	62	-1.25	7.68	7.68	7.68	24.1308	24.06
			2	OS	0.5	1	-1	-1	105	-1.5	7.62	7.56	7.59	23.9538	24.21
292	F	56	1	OD	0.7	1	1.25	-0.25	61	1.125	7.83	7.77	7.8	23.55	23.27
			2	OS	0.6	1	1.25	-0.75	170	0.875	7.86	7.77	7.815	23.6962	23.3
293	M	11	1	OD	0.2	1.2	-2.25	-0.25	15	-2.375	7.86	7.81	7.835	25.0577	24.31
			2	OS	1.2	1.2	0	-0.5	7	-0.25	7.91	7.74	7.825	24.1769	23.61
294	F	35	1	OD	0.1	1.2	-2	-0.5	83	-2.25	7.98	7.93	7.955	25.3769	24.62
			2	OS	0.08	1.2	-3	-0.5	90	-3.25	7.92	7.83	7.875	25.5308	25.04
295	F	45	1	OD	0.04	1.2	-7.5	-1.5	10	-8.25	7.87	7.67	7.77	27.2077	27.17
			2	OS	0.1	1.2	-3	-1	164	-3.5	7.8	7.66	7.73	25.1846	25.05
296	M	53	1	OD	0.7	1	0.5	-1.75	79	-0.375	7.48	7.4	7.44	23.0423	23.06
			2	OS	0.7	1	0.5	-1.25	103	-0.125	7.49	7.42	7.455	22.9885	22.98
297	M	53	1	OD	0.3	1	-1.25	-1.5	85	-2	8.07	7.9	7.985	25.3692	25.65
			2	OS	0.3	1	-1.25	-1.5	100	-2	8.08	7.71	7.895	25.0923	25.53
298	M	57	1	OD	0.7	1.2	-0.25	-0.5	120	-0.5	7.56	7.35	7.455	23.1385	23.81
			2	OS	0.6	1.2	0.25	-1	152	-0.25	7.56	7.33	7.445	23.0077	23.64
299	F	38	1	OD	0.3	1	6.75	-1	61	6.25	8.39	8.17	8.28	22.9769	22.52
			2	OS	0.3	1	6.75	-0.5	69	6.5	8.2	8.09	8.145	22.4615	22.15
300	M	68	1	OD	0.4	1	1.75	-1.75	85	0.875	7.82	7.69	7.755	23.5115	23.9
			2	OS	0.4	1	1.75	-1.25	85	1.125	7.83	7.7	7.765	23.4423	23.81
301	F	59	1	OD	0.1	1	-2.75	-1	86	-3.25	7.68	7.66	7.67	24.9	25.23
			2	OS	0.3	1	0	-1.5	71	-0.75	7.74	7.54	7.64	23.8077	24.28
302	F	15	1	OD	0	1	-6.75	-3.5	8	-8.5	8.04	7.54	7.79	27.3692	26.9
			2	OS	0	1	-7	-4.5	172	-9.25	8.11	7.5	7.805	27.7154	27.07
303	M	52	1	OD	0.8	1.2	0.5	-0.75	73	0.125	7.97	7.92	7.945	24.3962	24.07
			2	OS	1.2	1.2	0	-0.25	128	-0.125	7.94	7.87	7.905	24.3731	24.09
304	M	46	1	OD	0.08	1.2	-2.5			-2.5	7.72	7.61	7.665	24.5846	24.94
			2	OS	1.2	1.2	0	-0.25	136	-0.125	7.69	7.64	7.665	23.6346	24
305	F	58	1	OD	0.7	1	1.5	-0.5	58	1.25	7.61	7.44	7.525	22.6538	22.97
			2	OS	1.5	1.5	0.75	-0.75	101	0.375	7.56	7.38	7.47	22.8346	23.03
306	F	53	1	OD	0.2	1.2	-1.5	-0.5	77	-1.75	7.23	7.16	7.195	22.8385	23.26
			2	OS	0.2	1.2	-1.5	-1	50	-2	7.27	7.15	7.21	22.9846	23.23
307	F	43	1	OD	0.15	1.5	-1.75	-1.25	176	-2.375	7.83	7.56	7.695	24.6269	24.56
			2	OS	0.15	1.5	-1.5	-0.5	18	-1.75	7.83	7.7	7.765	24.5923	24.6
308	F	37	1	OD	0.08	0.9	-3.25	-0.5	66	-3.5	8.1	8.05	8.075	26.2462	25.23
			2	OS	0.08	0.9	-2.5	-0.75	161	-2.875	8.15	7.99	8.07	25.9808	25.02
309	F	36	1	OD	0.04	1	-4.25	-1.5	4	-5	8.23	7.95	8.09	26.8923	26.4
			2	OS	0.04	1	-3.25	-1	6	-3.75	8.18	7.9	8.04	26.2385	25.7
310	M	35	1	OD	0.04	1	-5.75	-1.5	178	-6.5	8.62	8.3	8.46	28.6308	28.41
			2	OS	0.04	1	-5	-1.25	6	-5.625	8.6	8.35	8.475	28.3269	28.17
311	F	56	1	OD	0.2	1.2	-1.5	-0.5	88	-1.75	7.38	7.38	7.38	23.4077	23.45
			2	OS	0.2	1.2	-2	-0.25	112	-2.125	7.42	7.34	7.38	23.5577	23.25
312	M	44	1	OD	0.06	1.2	-5	-0.25	161	-5.125	7.82	7.6	7.71	25.7731	25.82
			2	OS	0.1	1.2	-5	-0.25	84	-5.125	7.76	7.66	7.71	25.7731	25.9
313	M	47	1	OD	0.04	1.2	-3.5	-1.25	1	-4.125	8.06	7.82	7.94	26.0808	25.69
			2	OS	0.06	1.2	-3	-1.5	180	-3.75	8.07	7.77	7.92	25.8692	25.42
314	F	54	1	OD	0.4	1	2.25	-0.5	37	2	7.5	7.4	7.45	22.1231	22.47
			2	OS	0.6	1	2	-0.5	114	1.75	7.51	7.42	7.465	22.2692	22.55
315	M	55	1	OD	1.2	1.2	0	-0.5	111	-0.25	7.74	7.64	7.69	23.7615	24.12
			2	OS	1.2	1.2	0	-0.5	100	-0.25	7.73	7.66	7.695	23.7769	24.23
316	F	39	1	OD	0.02	1.2	-6.5	-0.5	9	-6.75	7.92	7.79	7.855	26.8692	26.12
			2	OS	0.02	1.2	-4.75	-1.25	177	-5.375	7.92	7.64	7.78	26.0885	25.66
317	M	46	1	OD	0	1	-7.25	-0.75	70	-7.625	8.05	8.01	8.03	27.7577	28.39
			2	OS	0	1	-7.25	-0.75	104	-7.625	8.01	8	8.005	27.6808	28.41
318	M	58	1	OD	0.4	1	1.75	-0.75	78	1.375	7.81	7.81	7.81	23.4808	22.88
			2	OS	0.5	0.9	1.5	-0.5	98	1.25	7.89	7.78	7.835	23.6077	22.93
319	M	35	1	OD	0.06	1.2	-2.75	-2	177	-3.75	7.95	7.57	7.76	25.3769	25.71
			2	OS	0.05	1.2	-2.75	-2.25	173	-3.875	7.99	7.52	7.755	25.4115	25.9
320	F	36	1	OD	0.08	1.2	-2	-1	90	-2.5	7.52	7.43	7.475	24	23.56
			2	OS	0.08	1.2	-2	-0.5	85	-2.25	7.56	7.47	7.515	24.0231	23.62
321	F	43	1	OD	0.15	1	-1.25	-3	172	-2.75	7.55	7.12	7.335	23.6692	23.2
			2	OS	0.15	1	-1.75	-1	95	-2.25	7.35	7.32	7.335	23.4692	23.02
322	M	60	1	OD	0.7	1	1	-1	84	0.5	7.87	7.79	7.83	23.8923	23.55
			2	OS	0.7	1	1	-1	111	0.5	7.81	7.72	7.765	23.6923	23.5
323	M	36	1	OD	0.15	1.5	-1.75	-1.5	95	-2.5	7.72	7.62	7.67	24.6	24.31
			2	OS	0.2	1.5	-1.5	-1.25	92	-2.125	7.84	7.65	7.745	24.6808	24.37
324	F	35	1	OD	0.6	1.2	-0.75			-0.75	7.97	7.93	7.95	24.7615	23.95
			2	OS	0.4	1.2	-1	-0.25	15	-1.125	8.04	7.91	7.975	24.9885	24.18
325	F	40	1	OD	0.5	1.2	-1	-1	86	-1.5	7.94	7.94	7.94	25.0308	24.59
			2	OS	0.15	1.2	-2	-1.5	68	-2.75	7.98	7.82	7.9	25.4077	25.1
326	M	51	1	OD	1	1.2	0.75	-0.25	104	0.625	7.95	7.91	7.93	24.15	24.38
			2	OS	1	1.2	0.5	-0.5	95	0.25	7.93	7.81	7.87	24.1154	24.04
327	F	48	1	OD	0	0.9	-6.75	-0.75	92	-7.125	7.75	7.7	7.725	26.6192	27.56
			2	OS	0	0.9	-8	-0.5	140	-8.25	7.71	7.6	7.655	26.8538	27.68
328	F	52	1	OD	0.4	1	2.5	-0.5	43	2.25	7.51	7.4	7.455	22.0385	22.09
			2	OS	0.3	0.9	3.5	-1	148	3	7.62	7.41	7.515	21.9231	21.86
329	F	44	1	OD	0.1	1.2	-2.75	-0.75	76	-3.125	7.42	7.37	7.395	24.0038	23.89
			2	OS	0.08	1.2	-3.25			-3.25	7.46	7.41	7.435	24.1769	23.97
330	M	54	1	OD	1	1	0.5	-0.25	75	0.375	7.69	7.56	7.625	23.3115	22.87
			2	OS	1	1	0.5	-0.25	135	0.375	7.7	7.57	7.635	23.3423	22.96
331	F	47	1	OD	1	1.2	0	-0.75	84	-0.375	7.69	7.69	7.69	23.8115	24.13
			2	OS	1	1.2	0	-0.25	103	-0.125	7.74	7.69	7.715	23.7885	24.09
332	M	47	1	OD	0.1	1.2	-3	-1	179	-3.5	7.98	7.8	7.89	25.6769	25.36
			2	OS	0.1	1.2	-2.5	-0.75	160	-2.875	7.94	7.72	7.83	25.2423	24.95
333	M	35	1	OD	0	1.2	-7.25	-1.75	25	-8.125	7.97	7.76	7.865	27.45	26.66
			2	OS	0	1.2	-6.75	-2	157	-7.75	7.97	7.73	7.85	27.2538	26.4
334	F	51	1	OD	0.6	1.2	-0.25	-1	65	-0.75	7.91	7.8	7.855	24.4692	24.04
			2	OS	0..5	1.2	-0.25	-1.25	104	-0.875	7.88	7.72	7.8	24.35	23.94
335	M	50	1	OD	0.2	1	-1.5	-1	115	-2	7.63	7.36	7.495	23.8615	24.23
			2	OS	0.2	1	-1.25	-1	154	-1.75	7.64	7.43	7.535	23.8846	24.03
336	F	37	1	OD	0.05	1.2	-4	-1	74	-4.5	7.3	7.25	7.275	24.1846	23.43
			2	OS	0.05	1.2	-4.25	-0.75	104	-4.625	7.33	7.28	7.305	24.3269	23.41
337	F	43	1	OD	0	1.2	-4.25	-0.75	1	-4.625	7.9	7.58	7.74	25.6654	25.26
			2	OS	0	1.2	-3.5	-1.25	177	-4.125	7.88	7.51	7.695	25.3269	24.91
338	M	50	1	OD	1.2	1.2	0.75	-0.75	102	0.375	8.19	8.14	8.165	24.9731	24.52
			2	OS	1.2	1.2	0.75	-0.75	94	0.375	8.14	8.09	8.115	24.8192	24.39
339	M	60	1	OD	0.9	1	0.75	-0.75	78	0.375	7.74	7.68	7.71	23.5731	23.78
			2	OS	1	1	0.25	-0.25	122	0.125	7.78	7.68	7.73	23.7346	23.99
340	F	50	1	OD	0.9	1.2	0.75			0.75	7.79	7.62	7.705	23.4077	23.17
			2	OS	0.8	1.2	1	-0.5	3	0.75	7.77	7.61	7.69	23.3615	23.09
341	M	54	1	OD	0.6	1	1	-1.25	83	0.375	7.94	7.75	7.845	23.9885	23.65
			2	OS	0.6	1	1.25	-1.25	86	0.625	8.03	7.76	7.895	24.0423	23.61
342	M	52	1	OD	0.8	1.2	-0.75	-1	54	-1.25	7.6	7.46	7.53	23.6692	23.72
			2	OS	0.7	1.2	-0.5	-0.75	159	-0.875	7.6	7.47	7.535	23.5346	23.61
343	F	60	1	OD	0.2	1	3			3	7.5	7.35	7.425	21.6462	21.96
			2	OS	0.2	1	3	-0.5	93	2.75	7.57	7.54	7.555	22.1462	22.3
344	M	60	1	OD	0.8	1	0.75	-0.5	160	0.5	7.52	7.34	7.43	22.6615	23.12
			2	OS	0.8	1	0.75	-0.5	9	0.5	7.47	7.35	7.41	22.6	23.06
345	F	44	1	OD	0.06	1.2	-7.25	-2	4	-8.25	7.13	7.78	7.455	26.2385	26.66
			2	OS	0.08	1.2	-5	-0.5	177	-5.25	8.03	7.77	7.9	26.4077	25.52
346	F	63	1	OD	0.3	1	0	-2.75	36	-1.375	7.6	7.13	7.365	23.2115	22.63
			2	OS	0.8	1	0.75	-1.25	171	0.125	7.59	7.1	7.345	22.55	22.28
347	M	61	1	OD	0.8	1.2	-0.25	-0.5	25	-0.5	7.64	7.55	7.595	23.5692	23.26
			2	OS	0.7	1.2	-0.25	-1.25	126	-0.875	7.68	7.53	7.605	23.75	23.43
348	M	66	1	OD	0.7	1	1.25	-1.25	95	0.625	8.12	7.81	7.965	24.2577	23.45
			2	OS	0.7	1	1.25	-1.25	100	0.625	8.05	7.81	7.93	24.15	23.43
